# Supplementary material for: Density of invasive western honey bee (Apis mellifera) colonies in fragmented woodlands indicates potential for large impacts on native species
Source: Sci Rep. 2022 Mar 4;12:3603. doi: 10.1038/s41598-022-07635-0 (PMC8897460; doi:10.1038/s41598-022-07635-0)
Supplement: Supplementary file 1 — Supplementary Information. [file 41598_2022_7635_MOESM1_ESM.xlsx]

## Sheet: supp table 1
Supplementary table 1: Nest box use by feral Apis mellifera, considering 566 boxes surveyed over 7 different periods
SITE	BOXNo	2010S	2011S	2011Sm	2012S	2012Sm	2013S	2014S
BAL	BAL1-1	0	0	0	old hive					Metadata
BAL	BAL1-2	0	0	old hive	0
BAL	BAL1-3	0	0	0	0					BoxNo	a unique identifier for each nest box
BAL	BAL1-4	0	0	0	old hive						We have data for 566 nest boxes
BAL	BAL1-5	0	0	live hive	old hive
BAL	BAL1-6	0	0	0	0					Site	Each nest box is place in a tree, in a site. A site is a collection of nest boxes relataively close to each other
BAL	BAL1-7	0	0	0	0
BAL	BAL1-8	0	0	0	0					2010S	The results for a survey conducted in spring of 2010, code for data below
BAL	BAL2-1	0	live hive	live hive	live hive					2011S	The results for a survey conducted in spring of 2011, code for data below. This survey has the highest frequency of live bees
BAL	BAL2-2	0	0	0	old hive					2011Sm	The results for a survey conducted in summer of 2011, code for data below
BAL	BAL2-3	0	0	0	live hive					2012S	The results for a survey conducted in spring of 2012, code for data below.
BAL	BAL2-4	0	live hive	live hive	live hive					2012Sm	The results for a survey conducted in summer of 2012, code for data below
BAL	BAL2-6	0	0	0	0					2013S	The results for a survey conducted in spring of 2013, code for data below
BAL	BAL2-7	0	0	0	0					2014S	The results for a survey conducted in spring of 2014, code for data below. This survey has much less data.
BIMB	BIMB1-1	0	0	0	0
BIMB	BIMB1-2	0	0	0	0					code for survey results:	zero: box surveyed but no evidence of bees
BIMB	BIMB1-3	0	0	0	0						empty cell: the box was not examined in that survey
BIMB	BIMB1-4	0	0	0	0						live hive: live bees were observed using the box
BIMB	BIMB1-5	0	0	0	0						old hive: no live bees present, but evidence of former use, such as old honyecomb
BIMB	BIMB1-6	0	0	0	0						fallen: the box has fallen from the tree and not been replaced
BIMB	BIMB1-7	0	0	0	0						hive stolen: the whole box is missing, perhaps taken by people wanting a bee hive
BIMB	BIMB1-8	0	0	0	0
BIMB	BIMB2-1	0	0	0	0
BIMB	BIMB2-2	0	0	0	0
BIMB	BIMB2-3	0	0	0	0
BIMB	BIMB2-4	0	0	0	0
BIMB	BIMB2-6	0	0	0	0
BIMB	BIMB2-7	0	0	0	0
BM	BM56	0	0	0	0	0	0
BM	BM57	0	0	0	0	0	0
BM	BM58	0	live hive	live hive	live hive	live hive	live hive
BM	BM62	0	0	0	0	0	live hive
BM	BM63-a	0	0	0	0	0	0
BM	BM63-b	0	0	0	0	0	0
BM	BM64-a	0	0	0	0	0	0
BM	BM64-b	0	0	0	0	0	0
BM	BM65-a	0	0	0	0	0	0
BM	BM65-b	0	0	0	0	0	0
BM	BM66	0	0	0	0	0	0
BM	BM67-a	0	0	0	0	0	0
BM	BM67-b	0	0	0	0	0	0
BM	BM68	0	0	0	0	0	0
BM	BM69-a	0	0	0	0	0	0
BM	BM69-b	0	0	0	0	0	0
BM	BM70-a	0	0	0	0	0	0
BM	BM70-b	0	0	0	0	0	0
BM	BM71	0	live hive	live hive	live hive	live hive	live hive
BM	BM72-a	0	0	0	0	0	0
BM	BM72-b	0	0	0	0	0	0
BM	BM73	0	0	0	0	0	0
BM	BM74-a	0	0	0	0	0	0
BM	BM74-b	0	0	0	0	0	0
BM	BM75-a	0	0	0	0	0	0
BM	BM76	0	0	0	0	0	0
BM	BM77-a	0	0	0	0	0	0
BM	BM77-b	0	0	0	0	0	0
BM	BM78	0	0	0	0	0	0
BM	BM79-a	0	0	0	0	0	0
BM	BM79-b	0	0	0	0	0	0
BM	BM80-a	0	0	0	0	0	0
BM	BM80-b	0	0	0	0	0	0
BM	BM81-a	0	0	0	0	0	0
BM	BM81-b	0	0	0	0	0	0
BM	BM82-a	0	0	0	0	0	0
BM	BM82-b	0	0	0	0	0	0
BM	BM85	0	live hive	live hive	live hive	live hive	live hive
BM	TCBM179		live hive	0				old hive
BM	TCBM180		old hive	old hive				old hive
BM	TCBM181		0	0				0
BM	TCBM182		0	0				0
BM	TCBM183		0	0				0
BM	TCBM184		0	0				0
BM	TCBM185		0	0				live hive
BM	TCBM186		0	0				0
BM	TCBM187		live hive	0				0
BM	TCBM188		0	0				0
COO	COO10	0	0	0	0	0	0
COO	COO11	0	0	0	0	0	0
COO	COO12	0	0	0	0	0	0
COO	COO13	0	live hive	live hive	live hive	live hive	live hive
COO	COO14	0	0	0	0	0	0
COO	COO15		0	0	0	0	0
COO	COO16		0	0	0	0	0
COO	COO17		0	0	0	0	0
COO	COO18	0	0	0	0	0	0
COO	COO19	0	0	0	0	0	0
COO	COO20	0	0	0	0	0	0
COO	COO21	0	0	0	0	0	0
COO	COO22	0	0	0	0	0	0
COO	COO23	0	live hive	live hive	live hive	live hive	0
COO	COO24	0	0	0	0	0	0
COO	COO25	0	0	0	0	0	old hive
COO	COO26	0	0	0	0	0	0
COO	COO27	0	0	0	0	0	0
COO	COO28	0	0	0	0	0	0
COO	COO29	0	0	0	0	0	0
COO	COO30	0	0	0	0	0	0
COO	COO31	0	0	0	0	0	0
COO	COO32	0	0	0	0	0	0
COO	COO33	0	0	0	0	0	0
COO	COO34	0	0	0	0	0	0
COO	COO35	0	0	0	0	0	0
COO	COO36	0	0	0	0	0	0
COO	COO37	0	0	0	0	0	0
COO	COO38	0	0	0	0	0	0
COO	COO5	0	0	0	0	0	0
COO	COO6	0	0	0	0	0	0
COO	COO7	0	0		0	0	0
COO	COO8	0	0	0	0	0	0
COO	COO9	0	0	0	0	0	0
CP	CP1-1	0	0	0	0
CP	CP1-2		0	0	0
CP	CP1-3	0	0	0	live hive
CP	CP1-4	0	0	0	0
CP	CP1-5	0	live hive	live hive	live hive
CP	CP1-6	0	0	0	0
CP	CP1-7	0	0	0	0
CP	CP1-8	0	0	0	0
CP	CP2-1	0	0	0	live hive
CP	CP2-2	0	0	0	live hive
CP	CP2-3	0	live hive	live hive	live hive
CP	CP2-4	0	0	0	0
CP	CP2-6	0	0	0	0
CP	CP2-7	0	0	0	0
CREST	CREST1-1	0	0	0	old hive
CREST	CREST1-2	0	0	0	0
CREST	CREST1-3	0	0	0	0
CREST	CREST1-4	0	0	0	0
CREST	CREST1-5	0	0	0	0
CREST	CREST1-6	0	0	0	0
CREST	CREST1-7	0	0	0	0
CREST	CREST1-8	0	0	0	0
CREST	CREST2-1	0	0	0	0
CREST	CREST2-2	0	0	0	0
CREST	CREST2-3	0	0	0	0
CREST	CREST2-4	0	0	0	live hive
CREST	CREST2-5	0	0	0	0
CREST	CREST2-6	0	0	0	0
CREST	CREST2-7	0	0	0	0
CREST	CREST2-8	0	0	0	0
GLEN	GLEN1-1	0	0	0	0
GLEN	GLEN1-2	0	0	0	0
GLEN	GLEN1-3	0	0	0	0
GLEN	GLEN1-4	0	0	0	0
GLEN	GLEN1-6	0	0	0	0
GLEN	GLEN1-7	0	0	0	0
GLEN	GLEN2-1	0	live hive	live hive	0
GLEN	GLEN2-2	0	0	0	0
GLEN	GLEN2-3	0	0	0	0
GLEN	GLEN2-4	0	live hive	live hive	live hive
GLEN	GLEN2-5	0	live hive	live hive	live hive
GLEN	GLEN2-6	0	0	0	0
GLEN	GLEN2-7	0	0	0	0
GLEN	GLEN2-8	0	0	0	0
GUN	GUN1-1	0	0	0	0
GUN	GUN1-2	0	0	0	0
GUN	GUN1-3	0	0	0
GUN	GUN1-4	0	0	0	0
GUN	GUN1-5	0	0	0	live hive
GUN	GUN1-6	0	0	0	0
GUN	GUN1-7	0	0	0	0
GUN	GUN1-8	0	0	0	0
GUN	GUN2-1	0	live hive	0	0
GUN	GUN2-2	0	0	0	0
GUN	GUN2-3	0	live hive	live hive	live hive
GUN	GUN2-4	0	0	0	0
GUN	GUN2-6	0	0	0	0
GUN	GUN2-7	0	0	0	0
HAZ	HAZ1-1	0	live hive	live hive	old hive
HAZ	HAZ1-2	0	0	0	0
HAZ	HAZ1-3	0	0	0	0
HAZ	HAZ1-4	0	0	0	0
HAZ	HAZ1-5	0	0	0	0
HAZ	HAZ1-6	0	0	0	0
HAZ	HAZ1-7	0	0	0	0
HAZ	HAZ1-8	0	0	0	0
HAZ	HAZ2-1	0	0	0	0
HAZ	HAZ2-2	0	0	0	0
HAZ	HAZ2-3	0	0	0	live hive
HAZ	HAZ2-4	0	0	0	0
HAZ	HAZ2-6	0	0	0	0
HAZ	HAZ2-7	0	0	0	0
HOL	HOL1	0	0	0	0	0	0
HOL	HOL11	0	0	0	0	0	0
HOL	HOL13	0	0	0	0	0	0
HOL	HOL14	0	0	0	0	0	0
HOL	HOL16	0	0	0	0	0	0
HOL	HOL17	0	0	0	0	0	0
HOL	HOL18	0	0	0	0	0	0
HOL	HOL2	0	0	0	0	0	0
HOL	HOL20	0	0	0	0	0	0
HOL	HOL21	0	0	0	0	0	0
HOL	HOL22	0	0	0	0	0	0
HOL	HOL24	0	0	0	0	0	0
HOL	HOL25	0	0	0	0	0	0
HOL	HOL26	0	0	0	0	0	0
HOL	HOL28	0	0	0	0	0	0
HOL	HOL3	old hive	live hive	old hive	old hive	old hive	live hive
HOL	HOL30	0	live hive	live hive	old hive	live hive	old hive
HOL	HOL32	0	0	0	0	0	0
HOL	HOL34	0	0	0	0	0	0
HOL	HOL35	0	0	0	0	0	0
HOL	HOL36	0	live hive	live hive	0	old hive	old hive
HOL	HOL4	0	0	0	0	0	0
HOL	HOL5	old hive	old hive	old hive	0	0	live hive
HOL	HOL6	0	0	0	0	0	0
HOL	HOL7	0	0	0	0	0	0
HOL	HOL8	0	live hive	live hive	0	old hive	0
HOL	HOL9	0	0	0	0	0	0
KYA	KYA1	0	0	0	0	0	0
KYA	KYA101	0	0	0	0	0	0
KYA	KYA102	old hive	old hive	0	0	0	0
KYA	KYA104	0	0	0	0	0	0
KYA	KYA106	0	0	0	0	0	0
KYA	KYA107	0	0	0	0	0	0
KYA	KYA108	0	0	0	0	0	0
KYA	KYA109	old hive	old hive	old hive	0	0	0
KYA	KYA11	live hive	live hive	live hive	old hive	0	old hive
KYA	KYA110	0	0	0	0	0	0
KYA	KYA16	0	0	0	0	0	0
KYA	KYA18	0	0	0	live hive	0	0
KYA	KYA2	0	0	0	0	0	0
KYA	KYA20	0	0	0	0	0	0
KYA	KYA22	0	0	0	0	0	0
KYA	KYA23	0	0	0	0	0	0
KYA	KYA24	0	0	0	0	0	0
KYA	KYA25	0	0	0	0	0	0
KYA	KYA26	0	0	0	0	0	0
KYA	KYA27	0	live hive	live hive	hive stolen
KYA	KYA29	0	0	0	0	0	0
KYA	KYA3	0	0	0	0	0	0
KYA	KYA30	0	old hive	live hive	0	old hive	old hive
KYA	KYA31	0	0	0	0	0	0
KYA	KYA35	0	0	0	0	0	0
KYA	KYA37	0	0	0	0	0	0
KYA	KYA38	live hive	live hive	live hive	hive stolen
KYA	KYA39	0	0	0	0	0	0
KYA	KYA41	live hive	0	old hive	0	0	0
KYA	KYA42	0	0	0	0	0	0
KYA	KYA43	0	0	0	0	0	0
KYA	KYA45	0	0	0	0	0	0
KYA	KYA47	0	0	0	0	0	0
KYA	KYA48		0	old hive	0	0
KYA	KYA49	0	0	0	0	0	0
KYA	KYA5	0	0	0	0	0	0
KYA	KYA50	old hive	old hive	old hive	hive stolen
KYA	KYA51	0	0	0	0	0	0
KYA	KYA55	0	0	0	0	0	0
KYA	KYA56	live hive	live hive	live hive	hive stolen	0	0
KYA	KYA57	0	0	0	0	0	0
KYA	KYA58	0	0	0	0	0	0
KYA	KYA59	0	0	0	0	0	0
KYA	KYA6	0	0	0	0	0	0
KYA	KYA60	0	0	0	0	0	0
KYA	KYA61	0	0	0	0	0	0
KYA	KYA63	live hive	live hive	live hive	live hive	live hive	live hive
KYA	KYA64	0	0	0	0	0	0
KYA	KYA68	0	0	0	0	0	0
KYA	KYA7	0	0	0	0	0	0
KYA	KYA79	0	0	0	0	0	0
KYA	KYA8	0	0	0	0	0	0
KYA	KYA81	0	0	0	0	0	0
KYA	KYA82	old hive	0	old hive	0	0	0
KYA	KYA83	0	0	0	0	0	0
KYA	KYA84	0	0	0	0	0	0
KYA	KYA85	0	0	0	0	0	0
KYA	KYA86	old hive	old hive	old hive	0	0	0
KYA	KYA88	0	0	0	0	0	0
KYA	KYA89	0	0	0	live hive	live hive	live hive
KYA	KYA9	0	0	0	0	0	0
KYA	KYA90	0	0	0	0	0	0
KYA	KYA91	0	0	0	0	0	live hive
KYA	KYA92	0	0	0	0	0	0
KYA	KYA93	0	0	0	0	0	0
KYA	KYA94	0	0	0	0	0	0
KYA	KYA95	0	0	0	0	0	0
KYA	KYA96	0	0	0	0	0	0
KYA	KYA98	0	0	0	0	0	0
LB	LB1	live hive	live hive	live hive	live hive	live hive	0
LB	LB10	0	live hive	live hive	live hive	0	0
LB	LB11	0	0	0	0	0	0
LB	LB12	0	0	0	0	0	0
LB	LB13	0	0	0	0	0	0
LB	LB14	0	live hive	0	0	0	0
LB	LB16	live hive	live hive	live hive	live hive	live hive	0
LB	LB18	0	0	0	0	0	0
LB	LB19	0	0	0	0	0	0
LB	LB20	0	0	0	0	0	0
LB	LB22	0	0	0	0	0	0
LB	LB23	0	live hive	0	0	0	0
LB	LB24	0	live hive	old hive	old hive	0	0
LB	LB26	0	0	0	0	0	0
LB	LB28	0	0	0	0	0	0
LB	LB3	0	0	0	0	0	0
LB	LB30	0	0	0	0	0	0
LB	LB31	0	0	0	0	0	0
LB	LB32	0	0	0	0	0	0
LB	LB33	0	0	0	0	0	0
LB	LB35	live hive	live hive	live hive	live hive	0	live hive
LB	LB36	0	0	0	0	0	0
LB	LB37	old hive	0	old hive	0	0	0
LB	LB38	0	0	0	0	0	0
LB	LB39	0	0	0	0	0	0
LB	LB41	0	0	0	0	0	0
LB	LB42	0	0	0	0	0	0
LB	LB43	0	0	0	0	0	0
LB	LB45	0	0	0	0	0	0
LB	LB46	0	0	0	0	0	0
LB	LB47	0	0	0	0	0	0
LB	LB48	0	0	0	0	0	0
LB	LB49	0	0	0	0	0	0
LB	LB5	0	0	0	0	0	0
LB	LB6	0	0	0	0	0	0
LB	LB7	0	0	0	0	0	0
LB	LB9	0	0	0	0	0	0
LEH	LEH1-1	0	0	0	0
LEH	LEH1-2	0	0	0	0
LEH	LEH1-3	0	0	0	live hive
LEH	LEH1-4	0	0	0	0
LEH	LEH1-6	0	0	0	0
LEH	LEH1-7	0	0	0	0
LEH	LEH2-1	0	0	0	0
LEH	LEH2-2	0	0	0	old hive
LEH	LEH2-3	0	0	0	0
LEH	LEH2-4	0	0	0	live hive
LEH	LEH2-5	0	old hive	0	0
LEH	LEH2-6	0	0	0	0
LEH	LEH2-7	0	0	0	0
LEH	LEH2-8	0	0	0	0
MARY	MARY1-1	0	live hive	live hive	live hive
MARY	MARY1-2	0	0	0	0
MARY	MARY1-3	0	0	0	0
MARY	MARY1-4	0	0	0	old hive
MARY	MARY1-5	0	0	0	live hive
MARY	MARY1-6	0	0	0	0
MARY	MARY1-7	0	0	0	0
MARY	MARY1-8	0	0	0	0
MARY	MARY2-1	0	0	0	live hive
MARY	MARY2-2	0	0	0	live hive
MARY	MARY2-3	0	0	0	live hive
MARY	MARY2-4	0	live hive	live hive	live hive
MARY	MARY2-6	0	0	0	0
MARY	MARY2-7	0	0	0	0
NUN	NUN1-1	0	0	0	0
NUN	NUN1-2	0	0	live hive	0
NUN	NUN1-3	0	0	0	0
NUN	NUN1-4	0	0	0	0
NUN	NUN1-5	0	0	0	0
NUN	NUN1-6	0	0	0	0
NUN	NUN1-7	0	0	0	0
NUN	NUN1-8	0	0	0	0
NUN	NUN2-1	0	0	0	0
NUN	NUN2-2	0	0	0	0
NUN	NUN2-3	0	0	0	0
NUN	NUN2-4	0	0	0	0
NUN	NUN2-6	0	0	0	0
NUN	NUN2-7	0	0	0	0
OLY	OLY140-a	0	0	0	0	0	0
OLY	OLY140-b	0	0	0	0	0	0
OLY	OLY141-a	0	0	0	0	0	0
OLY	OLY141-b	0	0	0	0	0	0
OLY	OLY142-a	0	0	0	0	0	0
OLY	OLY142-b	0	0	0	0	0	0
OLY	OLY142-c	0	0	0	0	0	0
OLY	OLY143-a	0	0	0	0	0	0
OLY	OLY143-b	0	0	0	0	0	0
OLY	OLY144-a	0	0	0	0	0	0
OLY	OLY145-a	0	0	0	0	0	0
OLY	OLY145-b	0	0	0	0	0	0
OLY	OLY146-a	0	0	0	0	0	0
OLY	OLY146-b	0	0	0	0	0	0
OLY	OLY165	0	0	0	0	0	0
ROSEG	ROSEG1-1	0	0	0	0
ROSEG	ROSEG1-2	0	0	0	0
ROSEG	ROSEG1-3	0	0	0	live hive
ROSEG	ROSEG1-4	0	0	0	live hive
ROSEG	ROSEG1-5	0	0	0	0
ROSEG	ROSEG1-6	0	0	0	0
ROSEG	ROSEG1-7	0	0	0	0
ROSEG	ROSEG1-8	0	0	0	0
ROSEG	ROSEG2-1	0	0	0	0
ROSEG	ROSEG2-2	0	0	0	0
ROSEG	ROSEG2-3	0	0	0	0
ROSEG	ROSEG2-4	0	0	0	0
ROSEG	ROSEG2-6	0	0	0	0
ROSEG	ROSEG2-7	0	0	0	0
ROSEV	ROSEV1-1	0	0	0	0
ROSEV	ROSEV1-2	0	0	0	0
ROSEV	ROSEV1-3	0	0	0	0
ROSEV	ROSEV1-4	0	0	0	old hive
ROSEV	ROSEV1-5	0	0	0	live hive
ROSEV	ROSEV1-6	0	0	0	0
ROSEV	ROSEV1-7	0	0	0	0
ROSEV	ROSEV1-8	0	0	0	0
ROSEV	ROSEV2-1	0	0	0	0
ROSEV	ROSEV2-2	0	0	0	old hive
ROSEV	ROSEV2-3	0	0	0	0
ROSEV	ROSEV2-4	0	0	0	0
ROSEV	ROSEV2-6	0	0	0	0
ROSEV	ROSEV2-7	0	0	0	0
RYA	RYA166	0	0	0	0	0	0
RYA	RYA167	0	0	0	0	0	0
RYA	RYA168	0	0	0	0	0	0
RYA	RYA169	0	0	0	0	0	0
RYA	RYA170	0	0	0	0	0	0
RYA	RYA171	0	0	0	0	0	0
RYA	RYA172	0	0	0	0	0	0
RYA	RYA173	0	0	0	0	0	0
RYA	RYA174	0	0	0	0	0	0
RYA	RYA175	0	0	0	0	0	0
RYA	RYA176	0	0	0	0	0	0
RYA	RYA177	0	0	0	0	0	0
RYA	RYA178	0	0	0	0	0	0
SAG	SAG148	0	0	0	0	0	0
SAG	SAG149	0	0	0	0	0	0
SAG	SAG150	0	0	0	0	0	0
SAG	SAG151	0	0	0	0	0	0
SAG	SAG152	0	0	0	0	0	0
SAG	SAG153	0	0	0	0	0	0
SAG	SAG154	0	0	0	0	0	0
SAG	SAG155	0	0	0	0	0	0
SAG	SAG156	0	0	0	0	0	0
SAG	SAG157	0	0	0	0	0	0
SAG	SAG158	0	0	0	0	0	0
SAG	SAG160		0	0	0	0	0
SAG	SAG161	0	0	0	0	0	0
SAG	SAG162	0	0	0	0	0	0
SAG	SAG163	0	0	0	0	0	0
SAG	SAG40-a	0	0	0	0	0	0
SAG	SAG41	0	0	0	live hive	live hive	old hive
SAG	SAG42-a	0	0	0	0	0	0
SAG	SAG45-a	0	0	0	0	0	0
SAG	SAG45-b	0	0	0	0	0	0
SAG	SAG46	live hive	fallen	fallen	fallen	fallen	fallen
SAG	SAG48-a	live hive	live hive	live hive	live hive	live hive	live hive
SAG	SAG49	0	0	0	0	0	0
SAG	SAG50	0	0	live hive	0	0	old hive
SAG	SAG51	old hive	0	0	live hive	0	0
SAG	SAG54		live hive	live hive	live hive	live hive
SAG	SAG55	0	live hive	old hive	0	0	0
SAG	TCSAG189		0	0				0
SAG	TCSAG191		0	0				live hive
SAG	TCSAG192		0	0				0
SAG	TCSAG194		0	old hive				0
SAG	TCSAG195		0	0				0
SAG	TCSAG196		0	0				0
SAG	TCSAG197		0	0				0
SAG	TCSAG198		0	0				0
SG	SG1-1	0	0	0	old hive
SG	SG1-10	0	0	0	old hive
SG	SG1-11	0	0	0	0
SG	SG1-12		live hive	live hive	old hive
SG	SG1-13	0	0	0	old hive
SG	SG1-14	0	live hive	live hive	old hive
SG	SG1-15	0	0	0	0
SG	SG1-16	0	0	0	0
SG	SG1-17	0	0	0	0
SG	SG1-18	0	0	0	0
SG	SG1-19	0	0	0	0
SG	SG1-2	0	0	0	0
SG	SG1-20	0	0	0	0
SG	SG1-21	0	0	0	0
SG	SG1-22	0	0	0	0
SG	SG1-23	0	0	0	0
SG	SG1-24	0	0	0	0
SG	SG1-25	0	0	0	0
SG	SG1-26	0	0	0	0
SG	SG1-27	0	0	0	0
SG	SG1-28	0	0	0	0
SG	SG1-29	0	0	0	0
SG	SG1-3	0	live hive	live hive	live hive
SG	SG1-30	0	0	0	0
SG	SG1-31	0	0	0	0
SG	SG1-32	0	0	0	0
SG	SG1-4	0	0	0	0
SG	SG1-5	0	0	0	old hive
SG	SG1-6	0	0	0	old hive
SG	SG1-7	0	0	0	0
SG	SG1-8	0	0	0	0
SG	SG1-9	0	0	0	0
SLI	SLI1-1	0	0	0	old hive
SLI	SLI1-2	0	0	0	0
SLI	SLI1-3	0	0	0	0
SLI	SLI1-4	0	0	0	live hive
SLI	SLI1-5	0	0	0	live hive
SLI	SLI1-6	0	0	0	0
SLI	SLI1-7	0	0	0	0
SLI	SLI1-8	0	0	0	0
SLI	SLI2-1	0	0	0	0
SLI	SLI2-2	0	0	0	0
SLI	SLI2-3	0	0	0	0
SLI	SLI2-4	0	0	0	live hive
SLI	SLI2-6	0	0	0	0
SLI	SLI2-7	0	0	0	0
TAR	TAR10	0	0	0	0	0	0
TAR	TAR11	0	0	0	0	0	0
TAR	TAR12	0	0	0	0	0	0
TAR	TAR13	0	0	0	0	0	0
TAR	TAR14	0	old hive	live hive	0	0	0
TAR	TAR15	0	live hive	old hive	0	old hive	0
TAR	TAR16	0	0	0	0	0	0
TAR	TAR17	0	0	0	0	0	0
TAR	TAR18	0	0	0	0	0	0
TAR	TAR19	0	live hive	live hive	live hive	live hive	live hive
TAR	TAR20	0	0	0	0	0	0
TAR	TAR21	0	live hive	live hive	live hive	live hive	0
TAR	TAR24	0	0	live hive	gone
TAR	TAR25	0	0	0	0	0	0
TAR	TAR26	0	0	0	0	0	0
TAR	TAR27	0	0	0	0	0	0
TAR	TAR28	0	0	0	0	0	0
TAR	TAR29	0	live hive	live hive	old hive	old hive	old hive
TAR	TAR3	0	0	0	0	0
TAR	TAR30	0	0	0	0	0	0
TAR	TAR31	0	0	0	0	0	0
TAR	TAR32	0	live hive	0	0	old hive	old hive
TAR	TAR33	0	0	0	0	0	0
TAR	TAR34	0	0	0	0	0	0
TAR	TAR35	0	0	0	0	0	0
TAR	TAR37	0	0	0	0	0	0
TAR	TAR4	0	0	0	0	0	0
TAR	TAR40	0	0	0	0	0
TAR	TAR41	0	0	0	0	0	0
TAR	TAR42	0	0	0	0	0	0
TAR	TAR43	0	0	0	0	0	0
TAR	TAR44	0	0	0	0	0
TAR	TAR45	0	0	0	0	0
TAR	TAR46	0	0	0	0	0
TAR	TAR47	0	0	0	0	0	0
TAR	TAR48	0	0	0	0	0	0
TAR	TAR49	0	0	0	0	0	0
TAR	TAR5	0	0	0	0	0	0
TAR	TAR50	0	0	0	0	0	0
TAR	TAR51	0	0	0	0	0	0
TAR	TAR52	0	0	0	0	0	0
TAR	TAR53	0	0	0	0	0	0
TAR	TAR54	0	0	0	0	0	0
TAR	TAR55	0	0	0	0	0
TAR	TAR56	0	0	0	0	0	0
TAR	TAR57	0	0	0	0	0	0
TAR	TAR58	0	0	0	0	0	0
TAR	TAR59	0	0	0	0	0	0
TAR	TAR6	0	0	0	0	0
TAR	TAR60	0	0	0	0	0	0
TAR	TAR61	0	0	0	0	0	0
TAR	TAR62	0	0	0	0	0	0
TAR	TAR63	0	0	0	0	0	0
TAR	TAR64	0	0	0	0	0	0
TAR	TAR65	0	0	0	0	0	0
TAR	TAR66	0	0	0	0	0	0
TAR	TAR67	0	0	0	0	0	0
TAR	TAR68	0	0	0	0	0	0
TAR	TAR69	0	0	0	0	0	0
TAR	TAR71	live hive	live hive	live hive	0	0	live hive
TAR	TAR73	0	0	0	0	0	0
TAR	TAR74	0	0	0	0	0	0
TAR	TAR75	0	0	0	0	0	0
TAR	TAR76	0	0	0	0	0	0
TAR	TAR81	0	live hive	live hive	old hive	old hive	old hive
TAR	TAR83	0	0	0	0	0	0
TAR	TAR85	0	0	0	0	0	0
TAR	TAR86	0	0	0	0	0	0
TAR	TAR87	0	0	0	0	0	0
TAR	TAR88	0	0	0	0	0	0
TAR	TAR9	0	0	0	0	0	0
TAR	TAR90	live hive	0	0	0	0	0

## Sheet: supp table 2
Supplementary table 2: Survey of 299 nest boxes in spring 2011 for occupation by feral Apis mellifera with site and box charactersitics.
SITE	BoxNo	site type	boxtype	wood100m	wood500m	live bees present
BAL	BAL1-2	planting	A	0.247012	0.0609939	0
BAL	BAL1-3	planting	B	0.297448	0.0594677	0		Metadata
BAL	BAL1-4	planting	C	0.458167	0.054795	0
BAL	BAL1-5	planting	A	0.459459	0.0553151	0		BoxNo	a unique identifier for each nest box
BAL	BAL2-1	planting	C	0.330684	0.0740729	1			this refined data set has data for 299 nest boxes
BAL	BAL2-2	planting	A	0.675119	0.0732763	0
BAL	BAL2-3	planting	B	0.803671	0.0719493	0		Site	Each nest box is place in a tree, in a site. A site is a collection of nest boxes relataively close to each other
BAL	BAL2-4	planting	A	0.853386	0.0700236	1
BIMB	BIMB1-1	planting	B	0.292897	0.0608704	0		site type	Categorical variable with two values, remnant (for remnant woodland) or planting (where most trees have been planted to restore woodland) .
BIMB	BIMB1-3	planting	A	0.256185	0.0603292	0
BIMB	BIMB1-4	planting	A	0.372112	0.0607932	0		boxtype	Categorical variable with four values (A, B, C, D) representing four different next box designs, described in the paper
BIMB	BIMB1-5	planting	C	0.331479	0.0605308	0
BIMB	BIMB2-1	planting	A	0.185805	0.0649772	0		wood100m	The proportion of woody vegetation cover in a 100m radius circle centred on the nest box tree
BIMB	BIMB2-2	planting	B	0.185362	0.065198	0		wood500m	The proportion of woody vegetation cover in a 500m radius circle centred on the nest box tree
BIMB	BIMB2-3	planting	C	0.104928	0.0626034	0
BIMB	BIMB2-4	planting	A	0.134661	0.0645788	0		live bees present: zero values indicates that live bees were not present in the 2011s survey, one indicates that live bees were present.
BM	BM56	remnant	B	0.899841	0.494175	0
BM	BM57	remnant	B	0.911765	0.505793	0
BM	BM58	remnant	B	0.885533	0.534836	1
BM	BM62	remnant	C	0.956903	0.615806	0
BM	BM66	remnant	B	0.977671	0.593301	0
BM	BM68	remnant	B	0.971383	0.583522	0
BM	BM71	remnant	B	0.935252	0.552194	1
BM	BM73	remnant	B	0.980111	0.58974	0
BM	BM76	remnant	B	0.992829	0.619639	0
BM	BM78	remnant	B	0.992045	0.633306	0
BM	BM85	remnant	B	0.906003	0.557695	1
CP	CP1-3	planting	B	0.449483	0.092032	0
CP	CP1-4	planting	A	0.352753	0.0926952	0
CP	CP1-5	planting	C	0.396661	0.091615	1
CP	CP2-1	planting	A	0.522494	0.0700013	0
CP	CP2-2	planting	C	0.533865	0.0699118	0
CP	CP2-3	planting	A	0.431076	0.0703234	1
CP	CP2-4	planting	B	0.339713	0.0705826	0
CREST	CREST1-2	planting	A	0.0858506	0.0579304	0
CREST	CREST1-3	planting	C	0.14992	0.0597205	0
CREST	CREST1-4	planting	A	0.313694	0.0628841	0
CREST	CREST1-5	planting	B	0.337849	0.062687	0
CREST	CREST2-2	remnant	A	0.0794913	0.0680313	0
CREST	CREST2-3	remnant	B	0.097852	0.0685551	0
CREST	CREST2-4	remnant	C	0.0653386	0.0627209	0
CREST	CREST2-5	remnant	A	0.0643368	0.0620086	0
GLEN	GLEN1-1	remnant	A	0.131955	0.0244446	0
GLEN	GLEN1-2	remnant	B	0.0604614	0.0250772	0
GLEN	GLEN1-3	remnant	A	0.106061	0.024836	0
GLEN	GLEN1-4	remnant	C	0.144674	0.0268963	0
GLEN	GLEN2-1	planting	A	0.137876	0.0193146	1
GLEN	GLEN2-3	planting	B	0.271132	0.0186871	0
GLEN	GLEN2-4	planting	A	0.311005	0.0195142	1
GLEN	GLEN2-5	planting	C	0.3125	0.0184236	1
GUN	GUN1-1	remnant	A	0.107765	0.0350665	0
GUN	GUN1-3	remnant	B	0.118117	0.0343159	0
GUN	GUN1-4	remnant	C	0.138069	0.0340138	0
GUN	GUN1-5	remnant	A	0.12749	0.0347978	0
GUN	GUN2-1	planting	B	0.110136	0.030086	1
GUN	GUN2-2	planting	A	0.190742	0.0298949	0
GUN	GUN2-3	planting	C	0.169329	0.031044	1
GUN	GUN2-4	planting	A	0.13535	0.0307207	0
HAZ	HAZ1-1	planting	A	0.22673	0.0389891	1
HAZ	HAZ1-3	planting	C	0.160287	0.0391227	0
HAZ	HAZ1-4	planting	A	0.164274	0.0390859	0
HAZ	HAZ1-5	planting	B	0.156175	0.0391252	0
HAZ	HAZ2-1	remnant	B	0.21992	0.0491741	0
HAZ	HAZ2-2	remnant	A	0.215655	0.0486259	0
HAZ	HAZ2-3	remnant	C	0.162162	0.0444345	0
HAZ	HAZ2-4	remnant	A	0.160159	0.0429399	0
HOL	HOL13	remnant	A	0.0885167	0.0601497	0
HOL	HOL14	remnant	A	0.0904044	0.061629	0
HOL	HOL17	remnant	D	0.105723	0.056125	0
HOL	HOL18	remnant	A	0.124402	0.0572447	0
HOL	HOL2	remnant	C	0.280604	0.121635	0
HOL	HOL20	remnant	A	0.124402	0.0578723	0
HOL	HOL21	remnant	B	0.124402	0.0578723	0
HOL	HOL22	remnant	D	0.140239	0.0614395	0
HOL	HOL24	remnant	A	0.146593	0.0649842	0
HOL	HOL25	remnant	B	0.146593	0.0649842	0
HOL	HOL26	remnant	D	0.188394	0.0706261	0
HOL	HOL3	remnant	A	0.240255	0.124117	1
HOL	HOL30	remnant	A	0.20239	0.086652	1
HOL	HOL35	remnant	B	0.188	0.0953822	0
HOL	HOL36	remnant	A	0.181028	0.109089	1
HOL	HOL4	remnant	D	0.240255	0.124117	0
HOL	HOL5	remnant	A	0.217184	0.124861	0
HOL	HOL6	remnant	D	0.217184	0.124861	0
HOL	HOL7	remnant	D	0.201427	0.104963	0
HOL	HOL8	remnant	A	0.201427	0.104963	1
KYA	KYA1	remnant	D	0.32381	0.148226	0
KYA	KYA102	remnant	A	0.464654	0.383058	0
KYA	KYA104	remnant	D	0.442139	0.391901	0
KYA	KYA106	remnant	D	0.453674	0.408266	0
KYA	KYA107	remnant	B	0.453674	0.408266	0
KYA	KYA109	remnant	A	0.424821	0.399504	0
KYA	KYA11	remnant	A	0.314149	0.133601	1
KYA	KYA110	remnant	C	0.515488	0.42829	0
KYA	KYA16	remnant	D	0.279236	0.0954033	0
KYA	KYA18	remnant	A	0.286284	0.0960779	0
KYA	KYA2	remnant	A	0.32381	0.148226	0
KYA	KYA20	remnant	D	0.213037	0.0969056	0
KYA	KYA23	remnant	C	0.197127	0.0968255	0
KYA	KYA25	remnant	D	0.155927	0.0996467	0
KYA	KYA27	remnant	A	0.172771	0.0945834	1
KYA	KYA29	remnant	D	0.184505	0.100382	0
KYA	KYA30	remnant	A	0.184505	0.100382	0
KYA	KYA31	remnant	A	0.227668	0.102049	0
KYA	KYA35	remnant	D	0.26236	0.100191	0
KYA	KYA38	remnant	A	0.284579	0.0986377	1
KYA	KYA41	remnant	C	0.295618	0.0999236	0
KYA	KYA42	remnant	A	0.295618	0.0999236	0
KYA	KYA43	remnant	D	0.316165	0.107579	0
KYA	KYA48	remnant	C	0.340764	0.11769	0
KYA	KYA49	remnant	D	0.344718	0.118671	0
KYA	KYA5	remnant	A	0.304313	0.139587	0
KYA	KYA50	remnant	A	0.344718	0.118671	0
KYA	KYA55	remnant	D	0.359586	0.120057	0
KYA	KYA56	remnant	A	0.359586	0.120057	1
KYA	KYA59	remnant	C	0.376293	0.126588	0
KYA	KYA6	remnant	B	0.304313	0.139587	0
KYA	KYA60	remnant	B	0.372706	0.132028	0
KYA	KYA61	remnant	A	0.314948	0.140323	0
KYA	KYA63	remnant	A	0.36725	0.135551	1
KYA	KYA64	remnant	D	0.262948	0.132584	0
KYA	KYA79	remnant	D	0.260176	0.151385	0
KYA	KYA8	remnant	C	0.316706	0.135735	0
KYA	KYA81	remnant	D	0.250597	0.157203	0
KYA	KYA82	remnant	A	0.250597	0.157203	0
KYA	KYA84	remnant	D	0.22655	0.189243	0
KYA	KYA86	remnant	A	0.22488	0.223326	0
KYA	KYA88	remnant	D	0.231504	0.227067	0
KYA	KYA89	remnant	B	0.231504	0.227067	0
KYA	KYA91	remnant	A	0.378872	0.263361	0
KYA	KYA92	remnant	A	0.494418	0.301433	0
KYA	KYA94	remnant	B	0.494418	0.301433	0
KYA	KYA95	remnant	A	0.517131	0.312472	0
KYA	KYA96	remnant	D	0.517131	0.312472	0
KYA	KYA98	remnant	D	0.447452	0.341533	0
LB	LB1	remnant	A	0.174086	0.120051	1
LB	LB10	remnant	A	0.0914877	0.0770479	1
LB	LB12	remnant	C	0.0890302	0.0743523	0
LB	LB13	remnant	D	0.075337	0.0759635	0
LB	LB14	remnant	A	0.075337	0.0759635	1
LB	LB16	remnant	A	0.0669323	0.0772292	1
LB	LB19	remnant	D	0.0693227	0.0770994	0
LB	LB20	remnant	C	0.10757	0.0702123	0
LB	LB23	remnant	C	0.138205	0.0715559	1
LB	LB24	remnant	A	0.236884	0.0763502	1
LB	LB28	remnant	D	0.291965	0.0791074	0
LB	LB30	remnant	A	0.344773	0.0798866	0
LB	LB31	remnant	D	0.344773	0.0798866	0
LB	LB33	remnant	B	0.374106	0.0822458	0
LB	LB35	remnant	A	0.363854	0.0824578	1
LB	LB36	remnant	D	0.363854	0.0824578	0
LB	LB37	remnant	A	0.37401	0.0865443	0
LB	LB38	remnant	C	0.37401	0.0865443	0
LB	LB41	remnant	D	0.386328	0.096766	0
LB	LB43	remnant	A	0.354067	0.100484	0
LB	LB46	remnant	D	0.34793	0.101458	0
LB	LB47	remnant	A	0.372611	0.106025	0
LB	LB48	remnant	C	0.372611	0.106025	0
LB	LB49	remnant	D	0.565044	0.127707	0
LB	LB5	remnant	D	0.183413	0.114761	0
LB	LB7	remnant	C	0.186656	0.105548	0
LB	LB9	remnant	D	0.0914877	0.0770479	0
LEH	LEH1-1	planting	B	0.154517	0.0552762	0
LEH	LEH1-2	planting	A	0.171838	0.0609659	0
LEH	LEH1-3	planting	A	0.217908	0.052727	0
LEH	LEH1-4	planting	C	0.219473	0.055552	0
LEH	LEH2-1	planting	C	0.0579365	0.0298778	0
LEH	LEH2-2	planting	A	0.0482213	0.0363087	0
LEH	LEH2-4	planting	A	0.130366	0.0122549	0
MARY	MARY1-1	planting	A	0.0984788	0.0204439	1
MARY	MARY1-2	planting	C	0.102462	0.0203978	0
MARY	MARY1-4	planting	A	0.107313	0.0210701	0
MARY	MARY1-5	planting	B	0.108367	0.0211012	0
MARY	MARY2-1	planting	A	0.0334395	0.00684256	0
MARY	MARY2-2	planting	B	0.0366826	0.00706534	0
MARY	MARY2-3	planting	C	0.0590112	0.00773713	0
MARY	MARY2-4	planting	A	0.0612083	0.00773491	1
NUN	NUN1-1	remnant	A	0.212411	0.0382865	0
NUN	NUN1-3	remnant	B	0.2749	0.0392219	0
NUN	NUN1-4	remnant	C	0.287867	0.0391726	0
NUN	NUN1-5	remnant	A	0.246608	0.0375394	0
NUN	NUN2-1	remnant	A	0.164013	0.0755468	0
NUN	NUN2-2	remnant	B	0.168127	0.0758482	0
NUN	NUN2-3	remnant	A	0.156398	0.077956	0
NUN	NUN2-4	remnant	C	0.177831	0.0819406	0
ROSEG	ROSEG1-3	planting	B	0.143765	0.0341535	0
ROSEG	ROSEG1-4	planting	C	0.158313	0.0325547	0
ROSEG	ROSEG1-5	planting	A	0.110845	0.0327624	0
ROSEG	ROSEG2-1	remnant	B	0.0826709	0.0323946	0
ROSEG	ROSEG2-2	remnant	A	0.105347	0.0331444	0
ROSEG	ROSEG2-3	remnant	C	0.0963376	0.0336156	0
ROSEG	ROSEG2-4	remnant	A	0.0711431	0.0338427	0
ROSEV	ROSEV1-1	remnant	A	0.236089	0.106138	0
ROSEV	ROSEV1-2	remnant	C	0.29992	0.108233	0
ROSEV	ROSEV1-4	remnant	B	0.262321	0.0999268	0
ROSEV	ROSEV1-5	remnant	A	0.264542	0.0968707	0
ROSEV	ROSEV2-1	remnant	A	0.141946	0.0552001	0
ROSEV	ROSEV2-2	remnant	C	0.13752	0.0553592	0
ROSEV	ROSEV2-3	remnant	B	0.150238	0.0605125	0
ROSEV	ROSEV2-4	remnant	A	0.156847	0.0624244	0
RYA	RYA166	remnant	B	0.393625	0.152463	0
RYA	RYA167	remnant	B	0.256778	0.136472	0
RYA	RYA168	remnant	A	0.23965	0.136749	0
RYA	RYA169	remnant	A	0.214002	0.138273	0
RYA	RYA170	remnant	B	0.192982	0.135131	0
RYA	RYA171	remnant	C	0.19154	0.135176	0
RYA	RYA172	remnant	A	0.170906	0.133681	0
RYA	RYA173	remnant	D	0.177407	0.133917	0
RYA	RYA174	remnant	C	0.20206	0.134553	0
RYA	RYA175	remnant	D	0.211492	0.135278	0
RYA	RYA176	remnant	B	0.187251	0.134838	0
RYA	RYA177	remnant	A	0.19378	0.135503	0
RYA	RYA178	remnant	C	0.255183	0.13634	0
SAG	SAG149	remnant	D	0.530806	0.377498	0
SAG	SAG150	remnant	D	0.54741	0.361562	0
SAG	SAG153	remnant	D	0.582208	0.349543	0
SAG	SAG154	remnant	D	0.758373	0.349191	0
SAG	SAG155	remnant	D	0.626592	0.368446	0
SAG	SAG157	remnant	D	0.40461	0.350296	0
SAG	SAG160	remnant	D	0.322991	0.295859	0
SAG	SAG162	remnant	D	0.468203	0.256373	0
SAG	SAG163	remnant	D	0.367508	0.286951	0
SAG	SAG45-a	remnant	C	0.259936	0.308317	0
SG	SG1-1	remnant	A	0.257757	0.0545142	0
SG	SG1-10	remnant	A	0.249603	0.103272	0
SG	SG1-11	remnant	A	0.294024	0.0984593	0
SG	SG1-12	remnant	A	0.280478	0.0897109	1
SG	SG1-13	remnant	A	0.298008	0.0692927	0
SG	SG1-14	remnant	A	0.136834	0.0593196	1
SG	SG1-15	remnant	A	0.106804	0.0448037	0
SG	SG1-16	remnant	A	0.137271	0.0263334	0
SG	SG1-2	remnant	A	0.173291	0.0881024	0
SG	SG1-3	remnant	A	0.289137	0.0946088	1
SG	SG1-4	remnant	A	0.298567	0.0920693	0
SG	SG1-5	remnant	A	0.167598	0.0879478	0
SG	SG1-6	remnant	A	0.140351	0.0878243	0
SG	SG1-7	remnant	A	0.171315	0.0782404	0
SG	SG1-8	remnant	A	0.239269	0.0875808	0
SG	SG1-9	remnant	A	0.292761	0.092388	0
SLI	SLI1-1	planting	B	0.159905	0.0826517	0
SLI	SLI1-2	planting	A	0.149562	0.0731995	0
SLI	SLI1-4	planting	C	0.0810811	0.0698259	0
SLI	SLI1-5	planting	A	0.0714853	0.0667813	0
SLI	SLI2-1	planting	C	0.0302307	0.0505697	0
SLI	SLI2-2	planting	A	0.031051	0.0455717	0
SLI	SLI2-3	planting	B	0.0310016	0.0452564	0
SLI	SLI2-4	planting	A	0.0293884	0.0552196	0
TAR	TAR10	remnant	C	0.1407	0.0909004	0
TAR	TAR11	remnant	B	0.140811	0.102693	0
TAR	TAR12	remnant	C	0.140811	0.102693	0
TAR	TAR14	remnant	B	0.15354	0.0956776	0
TAR	TAR15	remnant	A	0.164818	0.119885	1
TAR	TAR17	remnant	B	0.164818	0.119885	0
TAR	TAR18	remnant	D	0.152313	0.127416	0
TAR	TAR19	remnant	B	0.152313	0.127416	1
TAR	TAR21	remnant	A	0.144904	0.130548	1
TAR	TAR27	remnant	D	0.217184	0.0567385	0
TAR	TAR29	remnant	B	0.251592	0.0591686	1
TAR	TAR3	remnant	C	0.141607	0.0804367	0
TAR	TAR30	remnant	D	0.254372	0.0591105	0
TAR	TAR32	remnant	A	0.241434	0.0585669	1
TAR	TAR33	remnant	D	0.241434	0.0585669	0
TAR	TAR34	remnant	D	0.271713	0.0643333	0
TAR	TAR35	remnant	A	0.271713	0.0643333	0
TAR	TAR4	remnant	A	0.135714	0.0849642	0
TAR	TAR40	remnant	B	0.108453	0.0485468	0
TAR	TAR43	remnant	D	0.123016	0.048945	0
TAR	TAR45	remnant	D	0.144223	0.0501401	0
TAR	TAR46	remnant	A	0.161882	0.0518422	0
TAR	TAR47	remnant	C	0.161882	0.0518422	0
TAR	TAR49	remnant	B	0.152191	0.0512543	0
TAR	TAR5	remnant	C	0.139793	0.0868417	0
TAR	TAR50	remnant	A	0.156972	0.0510935	0
TAR	TAR51	remnant	D	0.156972	0.0510935	0
TAR	TAR52	remnant	B	0.162679	0.0488302	0
TAR	TAR53	remnant	A	0.162679	0.0488302	0
TAR	TAR54	remnant	A	0.210652	0.0468611	0
TAR	TAR55	remnant	B	0.210652	0.0468611	0
TAR	TAR56	remnant	D	0.219473	0.0470989	0
TAR	TAR57	remnant	A	0.216733	0.0471461	0
TAR	TAR58	remnant	D	0.217011	0.0478646	0
TAR	TAR61	remnant	C	0.222045	0.0488535	0
TAR	TAR62	remnant	B	0.222045	0.0488535	0
TAR	TAR63	remnant	B	0.282297	0.0567617	0
TAR	TAR64	remnant	A	0.248804	0.0537693	0
TAR	TAR65	remnant	C	0.248804	0.0537693	0
TAR	TAR66	remnant	A	0.282297	0.0567617	0
TAR	TAR67	remnant	D	0.279107	0.057565	0
TAR	TAR69	remnant	A	0.258936	0.0609341	0
TAR	TAR71	remnant	A	0.248808	0.0650285	1
TAR	TAR74	remnant	C	0.257962	0.0674583	0
TAR	TAR76	remnant	D	0.260558	0.0687086	0
TAR	TAR81	remnant	A	0.13535	0.100274	1
TAR	TAR83	remnant	C	0.134769	0.0995096	0
TAR	TAR85	remnant	C	0.165473	0.0996626	0
TAR	TAR86	remnant	D	0.151033	0.0998377	0
TAR	TAR87	remnant	A	0.198406	0.0987552	0
TAR	TAR88	remnant	C	0.198406	0.0987552	0
TAR	TAR90	remnant	B	0.236653	0.0988	0

## Sheet: supp table 3
Supplementary table 3: Survey of site area and number of nest boxes occupied by feral Apis mellifera, considering 357 boxes across 52.5ha.
site/s	AREA	area ha	Boxes	2011s live
BIMB+CREST	23944.8	2.39448	29	0		Metadata
TAR	25015.7	2.50157	72	7
HOL	31403.9	3.14039	27	4		Site/s: This is the name of the site or sites. In two instances sites were combined because our protocol for
LB	38652.9	3.86529	37	7		determining the polygon of continuous woody vegetation cover combined adjacent sites
KYA	62325.7	6.23257	69	5
SAG	107072	10.7072	35	3		Area: The area, in hectares, of woody cover in this site/sites
SG+CP	108526	10.8526	40	5
BM	128469	12.8469	48	5		Boxes: the number of nest boxes installed in that site/s
						2011s live: The number of nest boxes with live bees in the 2011s survey
